# Supplementary material for: N‑Aryl‑N‑Lactosylamides as Potent and Highly Selective Inhibitors of Galectin‑3 with Antifibrotic Activity
Source: J Med Chem. 2025 Nov 11;68(22):24624–48. doi: 10.1021/acs.jmedchem.5c02604 (PMC12670426; doi:10.1021/acs.jmedchem.5c02604)
Supplement: Supplementary file 2 [file jm5c02604_si_002.csv]

Compound	SMILES	Gal1_IC50_mean_uM	Gal1_IC50_SD_uM	Gal1_Kd_mean_uM	Gal1_Kd_SD_uM	Gal3C_IC50_mean_uM	Gal3C_IC50_SD_uM	Gal3C_Kd_mean_uM	Gal3C_Kd_SD_uM
LacOMe	CO[C@@H]1O[C@H](CO)[C@@H](O[C@@H]2O[C@H](CO)[C@H](O)[C@H](O)[C@H]2O)[C@H](O)[C@H]1O	1638.824188	65.29631246	769.7151337	150.0665289	755.9344666	93.15282807	234.342985	15.74028768
TDG	OC[C@H]1O[C@@H](S[C@@H]2O[C@H](CO)[C@H](O)[C@H](O)[C@H]2O)[C@H](O)[C@@H](O)[C@H]1O	125.3231436	5.491851687	88.15448085	11.51169362	177.0755375	50.37791748	68.56866922	34.19669116
3a	CC(=O)N(c1ccccc1)[C@@H]1O[C@H](CO)[C@@H](O[C@@H]2O[C@H](CO)[C@H](O)[C@H](O)[C@H]2O)[C@H](O)[C@H]1O	908.4095646	18.61475534	586.2840659	79.11022202	287.4847933	1.428826642	105.5764666	26.72478125
3b	CC(=O)N(c1ccc(C)cc1)[C@@H]1O[C@H](CO)[C@@H](O[C@@H]2O[C@H](CO)[C@H](O)[C@H](O)[C@H]2O)[C@H](O)[C@H]1O	918.5883103	94.57241375	481.4017253	95.60043299	403.8266616	45.78302719	132.8392522	21.67441089
3c	C#Cc1cccc(N(C(C)=O)[C@@H]2O[C@H](CO)[C@@H](O[C@@H]3O[C@H](CO)[C@H](O)[C@H](O)[C@H]3O)[C@H](O)[C@H]2O)c1	1568.775463	276.3060843	1011.365652	65.26742477	500.246819	25.48982142	182.4114661	54.53438385
3d	CC(=O)N(c1cccc(C(F)(F)F)c1)[C@@H]1O[C@H](CO)[C@@H](O[C@@H]2O[C@H](CO)[C@H](O)[C@H](O)[C@H]2O)[C@H](O)[C@H]1O	1037.553718	85.70576465	560.1739776	109.8663102	489.1668029	59.10844481	160.3137002	27.83699498
3e	CC(=O)N(c1ccc(F)cc1)[C@@H]1O[C@H](CO)[C@@H](O[C@@H]2O[C@H](CO)[C@H](O)[C@H](O)[C@H]2O)[C@H](O)[C@H]1O	594.5426741	65.59034282	321.9370839	107.6685562	274.6964736	14.88266723	87.05488067	11.90275464
3f	CC(=O)N(c1cccc(F)c1)[C@@H]1O[C@H](CO)[C@@H](O[C@@H]2O[C@H](CO)[C@H](O)[C@H](O)[C@H]2O)[C@H](O)[C@H]1O	671.2850107	32.39275271	360.6654302	22.99190711	304.5771055	45.33554188	98.107132	3.17903822
3g	CC(=O)N(c1ccccc1F)[C@@H]1O[C@H](CO)[C@@H](O[C@@H]2O[C@H](CO)[C@H](O)[C@H](O)[C@H]2O)[C@H](O)[C@H]1O	930.8638168	8.203064565	506.7402215	34.37833012	282.4063777	17.89250559	93.18091262	18.59503415
3h	CC(=O)N(c1ccc(F)c(F)c1)[C@@H]1O[C@H](CO)[C@@H](O[C@@H]2O[C@H](CO)[C@H](O)[C@H](O)[C@H]2O)[C@H](O)[C@H]1O	596.8689705	15.67860105	399.4239693	16.18073301	283.7903219	106.5957301	127.235021	79.07147336
3i	CC(=O)N(c1cc(F)c(F)c(F)c1)[C@@H]1O[C@H](CO)[C@@H](O[C@@H]2O[C@H](CO)[C@H](O)[C@H](O)[C@H]2O)[C@H](O)[C@H]1O	565.3780321	14.04805707	314.3946341	87.59740052	328.2892748	4.858213635	110.7509276	8.105941838
3j	CC(=O)N(c1ccc(Cl)cc1)[C@@H]1O[C@H](CO)[C@@H](O[C@@H]2O[C@H](CO)[C@H](O)[C@H](O)[C@H]2O)[C@H](O)[C@H]1O	653.5465833	28.16255255	362.7335315	33.08003472	362.9147572	10.15281335	113.3329446	14.63587885
3k	CC(=O)N(c1ccc(Cl)c(Cl)c1)[C@@H]1O[C@H](CO)[C@@H](O[C@@H]2O[C@H](CO)[C@H](O)[C@H](O)[C@H]2O)[C@H](O)[C@H]1O	658.6040893	7.801186389	375.8620467	56.7208401	345.8196612	37.30375745	111.8980328	22.58008045
3l	CC(=O)N(c1ccc(I)cc1)[C@@H]1O[C@H](CO)[C@@H](O[C@@H]2O[C@H](CO)[C@H](O)[C@H](O)[C@H]2O)[C@H](O)[C@H]1O	718.4457773	44.44671613	396.3791728	15.9302932	355.4962837	19.8766351	112.9678856	18.10193129
3m	COc1ccc(N(C(C)=O)[C@@H]2O[C@H](CO)[C@@H](O[C@@H]3O[C@H](CO)[C@H](O)[C@H](O)[C@H]3O)[C@H](O)[C@H]2O)cc1	973.4709026	49.12258304	661.0162125	67.18948855	346.4337791	25.0770668	137.0301851	52.83934825
3n	COc1ccc(N(C(C)=O)[C@@H]2O[C@H](CO)[C@@H](O[C@@H]3O[C@H](CO)[C@H](O)[C@H](O)[C@H]3O)[C@H](O)[C@H]2O)cc1OC	677.9556791	12.56545838	364.391799	36.04672893	284.3257571	14.68539905	88.94003653	15.52145776
3o	COc1cc(N(C(C)=O)[C@@H]2O[C@H](CO)[C@@H](O[C@@H]3O[C@H](CO)[C@H](O)[C@H](O)[C@H]3O)[C@H](O)[C@H]2O)cc(OC)c1OC	460.9714695	84.53974617	242.6344519	41.64712903	238.4863493	40.35379418	76.19080465	20.38769497
3p	CC(=O)N(c1ccc2c(c1)OCO2)[C@@H]1O[C@H](CO)[C@@H](O[C@@H]2O[C@H](CO)[C@H](O)[C@H](O)[C@H]2O)[C@H](O)[C@H]1O	981.0847766	13.79763817	544.7056148	34.6056301	346.2426555	9.878717416	114.9771384	18.84846392
3q	CCOC(=O)c1ccccc1N(C(C)=O)[C@@H]1O[C@H](CO)[C@@H](O[C@@H]2O[C@H](CO)[C@H](O)[C@H](O)[C@H]2O)[C@H](O)[C@H]1O	772.770978	72.19666134	411.1713817	21.66890134	242.3859228	4.568798994	80.19278433	9.276392979
3r	CC(=O)N(c1cccc(C(=O)[O-])c1)[C@@H]1O[C@H](CO)[C@@H](O[C@@H]2O[C@H](CO)[C@H](O)[C@H](O)[C@H]2O)[C@H](O)[C@H]1O	1396.594836	123.7851307	857.659529	25.01347399	127.1306862	17.78433762	40.89954704	10.22593314
3s	CC(C)C(=O)N(c1cccc(C(=O)[O-])c1)[C@@H]1O[C@H](CO)[C@@H](O[C@@H]2O[C@H](CO)[C@H](O)[C@H](O)[C@H]2O)[C@H](O)[C@H]1O	1797.826502	204.6392223	999.6133344	275.0298549	113.0623233	0.246010994	39.48931044	3.823420059
3t	O=C([O-])c1cccc(N(C(=O)c2ccccc2)[C@@H]2O[C@H](CO)[C@@H](O[C@@H]3O[C@H](CO)[C@H](O)[C@H](O)[C@H]3O)[C@H](O)[C@H]2O)c1	1312.948582	32.42940044	841.2308839	75.76717856	120.4801142	9.416357813	51.29903952	9.612633958
3u	O=C([O-])c1cccc(N(C(=O)Cc2ccccc2)[C@@H]2O[C@H](CO)[C@@H](O[C@@H]3O[C@H](CO)[C@H](O)[C@H](O)[C@H]3O)[C@H](O)[C@H]2O)c1	2145.31107	837.6247475	1241.382845	12.84174485	133.1062185	16.25065535	53.61849216	5.641357641
3v	COC(=O)c1cccc(N(C(C)=O)[C@@H]2O[C@H](CO)[C@@H](O[C@@H]3O[C@H](CO)[C@H](O)[C@H](O)[C@H]3O)[C@H](O)[C@H]2O)c1	655.4270831	99.25039388	432.1770987	33.5469087	241.0333615	31.45454913	94.55774205	35.4693534
3w	CNC(=O)c1cccc(N(C(C)=O)[C@@H]2O[C@H](CO)[C@@H](O[C@@H]3O[C@H](CO)[C@H](O)[C@H](O)[C@H]3O)[C@H](O)[C@H]2O)c1	666.4000815	86.73080849	444.9614125	100.5988455	219.757504	5.949317558	88.1416244	23.27401377
3x	CC(=O)N(c1cccc(CO)c1)[C@@H]1O[C@H](CO)[C@@H](O[C@@H]2O[C@H](CO)[C@H](O)[C@H](O)[C@H]2O)[C@H](O)[C@H]1O	841.5423207	93.49273151	541.8740991	63.07919299	273.1046412	0.863484367	105.8765159	28.02933507
3y	CC(=O)N(c1cccc(-c2nn[nH]n2)c1)[C@@H]1O[C@H](CO)[C@@H](O[C@@H]2O[C@H](CO)[C@H](O)[C@H](O)[C@H]2O)[C@H](O)[C@H]1O	1260.382302	137.8703126	811.7150064	199.0325001	122.6753498	9.010045503	48.77014115	15.63424953
3z	CC(=O)N(c1cccc(-c2ccc(C)o2)c1)[C@@H]1O[C@H](CO)[C@@H](O[C@@H]2O[C@H](CO)[C@H](O)[C@H](O)[C@H]2O)[C@H](O)[C@H]1O	859.8806068	102.6019146	558.2507992	76.37807459	327.1961276	1.319313826	121.0145454	25.96649094
3aa	CC(=O)N(c1cccc(-c2cn(C)nn2)c1)[C@@H]1O[C@H](CO)[C@@H](O[C@@H]2O[C@H](CO)[C@H](O)[C@H](O)[C@H]2O)[C@H](O)[C@H]1O	899.4306464	120.2471448	570.9875746	60.42771802	191.4002842	8.95348247	68.67658999	17.65152427
3ab	CC(=O)N(c1cc(Cl)cc(C(=O)[O-])c1)[C@@H]1O[C@H](CO)[C@@H](O[C@@H]2O[C@H](CO)[C@H](O)[C@H](O)[C@H]2O)[C@H](O)[C@H]1O	956.7414562	40.08277433	650.8547517	116.5851891	129.5297315	2.684856436	49.96763446	8.608972122
3ac	CC(=O)N(c1cc(Br)cc(C(=O)[O-])c1)[C@@H]1O[C@H](CO)[C@@H](O[C@@H]2O[C@H](CO)[C@H](O)[C@H](O)[C@H]2O)[C@H](O)[C@H]1O	966.9130438	27.30653938	625.1323687	101.667393	159.8402706	19.64149034	60.16955978	9.650826161
3ad	CC(=O)N(c1cc(O)cc(C(=O)[O-])c1)[C@@H]1O[C@H](CO)[C@@H](O[C@@H]2O[C@H](CO)[C@H](O)[C@H](O)[C@H]2O)[C@H](O)[C@H]1O	1244.308927	297.6734431	736.6623456	16.822744	32.2176747	2.428026715	11.38131036	2.305881336
3ae	COC(=O)c1cc(N(C(C)=O)[C@@H]2O[C@H](CO)[C@@H](O[C@@H]3O[C@H](CO)[C@H](O)[C@H](O)[C@H]3O)[C@H](O)[C@H]2O)c2cc[nH]c2c1	1034.296301	131.7775567	636.9150125	94.00877951	42.50338356	3.988092566	15.8575951	1.950495507
3af	CC(=O)N(c1cc(C(=O)[O-])cc2[nH]ccc12)[C@@H]1O[C@H](CO)[C@@H](O[C@@H]2O[C@H](CO)[C@H](O)[C@H](O)[C@H]2O)[C@H](O)[C@H]1O	1525.291554	291.4604551	845.8872645	191.5317544	11.37129595	0.867279158	4.148730604	0.388769609
GB0139	OC[C@H]1O[C@@H](S[C@@H]2O[C@H](CO)[C@H](O)[C@H](n3cc(-c4cccc(F)c4)nn3)[C@H]2O)[C@H](O)[C@@H](n2cc(-c3cccc(F)c3)nn2)[C@H]1O	0.642564865	0.018422268	0.162204528	0.047482841	0.078735425	0.008269828	0.009744649	0.002521318
10	CC(=O)c1c[nH]c2cc(C(=O)[O-])cc(N(C(C)=O)[C@@H]3O[C@H](CO)[C@@H](S[C@@H]4O[C@H](CO)[C@H](O)[C@H](n5cc(-c6cccc(F)c6)nn5)[C@H]4O)[C@H](O)[C@H]3O)c12	7.164505847	0.584454053	3.62276601	0.382955379	0.154304232	0.009366857	0.03146439	0.004073247
11	CC(=O)N(c1cc(C(=O)[O-])cc2[nH]ccc12)[C@@H]1O[C@H](CO)[C@@H](S[C@@H]2O[C@H](CO)[C@H](O)[C@H](n3cc(-c4cccc(F)c4)nn3)[C@H]2O)[C@H](O)[C@H]1O	4.341357746	0.227736379	2.178943233	0.318674977	0.057690475	0.009678836	0.005707311	0.001525023
